# Supplementary material for: Evaluation of Anticancer Activity of Zhubech, a New 5-FU Analog Liposomal Formulation, against Pancreatic Cancer
Source: Int J Mol Sci. 2023 Feb 21;24(5):4288. doi: 10.3390/ijms24054288 (PMC10002367; doi:10.3390/ijms24054288)
Supplement: Supplementary file 1 [file ijms-24-04288-s001.zip]

Archive with 2 entries (2 files):
- Supplemental figures.pdf
- Supplementary Video S1.mp4
